# Supplementary material for: Isorhamnetin Regulates Programmed Death Ligand-1 Expression by Suppressing the EGFR–STAT3 Signaling Pathway in Canine Mammary Tumors
Source: Int J Mol Sci. 2024 Jan 4;25(1):670. doi: 10.3390/ijms25010670 (PMC10779303; doi:10.3390/ijms25010670)
Supplement: Supplementary file 1 [file ijms-25-00670-s001.zip]

Archive with 1 entries (1 files):
- ijms-2681848-supplementary.pdf
